# Supplementary material for: Altered Expression of Polycomb Group Genes in Glioblastoma Multiforme
Source: PLoS One. 2013 Nov 15;8(11):e80970. doi: 10.1371/journal.pone.0080970 (PMC3829908; doi:10.1371/journal.pone.0080970)
Supplement: Table S2 — Differential expression of PcG genes in the four TCGA subtypes of GBM (XLS) [file pone.0080970.s006.xls]

## Sheet: CGA Subtype PcG Genes
Table S2: Differential expression of PcG genes in the four TCGA subtypes of GBM
	MES VS PN									MES VS CL									MES VS NL									CL VS NL									CL VS PN									NL VS PN
	Fold Change			P Value			FDR			Fold Change			P Value			FDR			Fold Change			P Value			FDR			Fold Change			P Value			FDR			Fold Change			P Value			FDR			Fold Change			P Value
Gene	Affymetrix	Agilent1	Agilent2	Affymetrix	Agilent1	Agilent2	Affymetrix	Agilent1	Agilent2	Affymetrix	Agilent1	Agilent2	Affymetrix	Agilent1	Agilent2	Affymetrix	Agilent1	Agilent2	Affymetrix	Agilent1	Agilent2	Affymetrix	Agilent1	Agilent2	Affymetrix	Agilent1	Agilent2	Affymetrix	Agilent1	Agilent2	Affymetrix	Agilent1	Agilent2	Affymetrix	Agilent1	Agilent2	Affymetrix	Agilent1	Agilent2	Affymetrix	Agilent1	Agilent2	Affymetrix	Agilent1	Agilent2	Affymetrix	Agilent1	Agilent2	Affymetrix
CBX2	-1.02811	-1.08749	1.07512	0.240758	0.120617	0.40798	0.343365	0.226129	0.526479	-1.01748	-1.03311	-1.03814	0.721853	0.632596	0.717401	0.825055	0.784371	0.832831	-1.02101	-1.0677	1.13288	0.464719	0.274061	0.132247	0.618757	0.461579	0.35821	-1.00347	-1.03347	1.17609	0.673445	0.456151	0.074349	0.786883	0.618642	0.23262	-1.01045	-1.05263	1.11613	0.460507	0.223054	0.173403	0.639352	0.501702	0.334488	-1.00696	-1.01854	-1.05373	0.682511
CBX4	-1.35191	-1.499	-1.1814	5.84768e-10	0.000223041	0.00581244	6.52322e-09	0.00153883	0.016514	-1.07549	-1.15309	-1.04536	0.0133912	0.306131	0.434988	0.0387261	0.507814	0.608375	-1.06807	-1.0087	1.17243	0.330023	0.726106	0.196199	0.490908	0.838401	0.448441	1.00696	1.14314	1.22561	0.548324	0.22763	0.0943112	0.687442	0.395109	0.263882	-1.25701	-1.29999	-1.13014	2.50536e-05	0.0349336	0.0632602	0.000271856	0.188067	0.163558	-1.26576	-1.48607	-1.38511	4.25973e-05
CBX6	1.04972	1.03168	1.08035	0.842189	0.724603	0.507149	0.89264	0.824115	0.617444	-1.01396	-1.08673	-1.04464	0.655826	0.950342	0.643331	0.776243	0.975139	0.778394	1.45397	1.12818	1.18838	7.80334e-05	0.0400962	0.0523172	0.000743885	0.127458	0.21107	1.37554	1.22603	1.24143	0.000416359	0.159327	0.0291277	0.00305317	0.312651	0.132218	-1.00696	1.12117	1.12857	0.863238	0.744112	0.241618	0.925035	0.88925	0.419797	-1.38511	-1.09354	-1.1	0.000382357
CBX7	1.23542	1.39668	1.2367	0.00913121	0.0298105	0.0591284	0.020447	0.0763872	0.114653	1.18099	1.31905	1.13839	0.0152927	0.043329	0.116449	0.0430654	0.147866	0.245435	-1.01396	1.13485	-1.09847	0.836059	0.257921	0.824602	0.902028	0.444094	0.928785	-1.19748	-1.16231	-1.2505	0.119086	0.22763	0.0855826	0.232357	0.395109	0.249576	1.04608	1.05885	1.08636	0.655542	0.706449	0.532874	0.794538	0.871532	0.696246	1.25266	1.23072	1.35849	0.122
CBX8	-1.00696	-1.12039	-1.13249	0.533513	0.0357992	0.0853274	0.641332	0.0882829	0.154364	-1.03526	-1.008	-1.13131	0.0392432	0.91733	0.124546	0.0939402	0.957985	0.257414	-1.14472	-1.28922	-1.34211	0.00297134	0.00610656	0.0276628	0.0132632	0.0346661	0.146908	-1.10573	-1.27899	-1.18633	0.226194	0.02058	0.3494	0.373015	0.0865265	0.585487	1.02811	-1.11149	-1.00104	0.127487	0.0520426	0.855927	0.262335	0.234527	0.920811	1.13682	1.15069	1.18509	0.0132282
EED	-1.03886	-1.34443	-1.03061	0.0427646	0.127927	0.615374	0.0795679	0.236204	0.71142	-1.10191	-1.20581	-1.09619	0.0162018	0.124413	0.203053	0.0450984	0.287867	0.363054	-1.06807	-1.06363	-1.01326	0.267864	0.726106	0.74591	0.42446	0.838401	0.890075	1.03168	1.13367	1.08185	0.298758	0.254303	0.982994	0.45427	0.424092	0.994327	1.06069	-1.11497	1.06363	0.47421	0.863036	0.575151	0.650801	0.943603	0.730437	1.02811	-1.264	-1.01713	0.696632
EZH1	1.00696	-1.1607	1.04754	0.891907	0.351706	0.942412	0.927375	0.499346	0.961655	-1.12117	-1.38799	-1.12896	0.0186298	0.0571988	0.0979828	0.0506782	0.180025	0.216586	-1.06807	-1.07326	-1.02811	0.49537	0.500509	0.669685	0.645661	0.672961	0.846348	1.04972	1.29325	1.09809	0.290468	0.0249163	0.396045	0.445358	0.096702	0.627555	1.12896	1.19582	1.18263	0.0297679	0.154978	0.0838433	0.0869278	0.419443	0.19967	1.07549	-1.08147	1.07699	0.614982
EZH2	-2.62989	-1.83783	-1.8163	2.38349e-09	0.00287786	1.98865e-06	2.24689e-08	0.0117508	1.98131e-05	-1.77769	-1.5768	-1.31722	0.000647557	0.00132476	0.0353316	0.00306863	0.0169413	0.100163	-1.6529	-1.32088	-1.02883	0.0259081	0.112618	0.807637	0.0732275	0.258062	0.923755	1.07549	1.19375	1.28032	0.850797	0.129266	0.403658	0.910523	0.275877	0.628603	-1.47939	-1.16554	-1.37888	0.00331448	0.901943	0.00586845	0.0149312	0.960613	0.0269678	-1.59107	-1.39136	-1.76541	0.01349
HDAC2	-1.99308	-1.51677	-1.77338	5.29077e-13	3.70729e-05	2.86992e-08	1.56316e-11	0.00039078	6.58823e-07	1.05702	1.16272	1.07177	0.738181	0.286559	0.535594	0.836421	0.487096	0.695289	-1	1.00591	1.05117	0.737799	0.880994	0.74591	0.835831	0.937965	0.890075	-1.05702	-1.15589	-1.0196	0.536527	0.417582	0.679261	0.677497	0.583757	0.832752	-2.10672	-1.76357	-1.90066	1.55723e-10	0.000155993	9.07626e-08	1.57933e-08	0.00829509	4.70226e-06	-1.99308	-1.52573	-1.86413	1.17624e-06
JARID2	-1.6077	-1.61217	-1.30044	1.3554e-11	0.00205102	1.96613e-05	2.44884e-10	0.00900633	0.00013487	1.01396	-1.01291	1.01819	0.827004	0.672542	0.455179	0.895245	0.813996	0.626538	1.28343	1.22306	1.38559	0.0687621	0.00665824	0.0652353	0.154997	0.0373222	0.240326	1.47427	1.23885	1.36084	0.0760954	0.0358279	0.0291277	0.165703	0.119677	0.132218	-1.39959	-1.59162	-1.32409	3.53213e-07	0.00114482	0.000749837	8.07028e-06	0.0258476	0.00547443	-2.06337	-1.97178	-1.80188	7.27112e-07
MTF2	-1.34723	-1.37936	-1.47478	1.63534e-06	0.00482475	9.88375e-06	8.37674e-06	0.017788	7.59088e-05	1.01396	1.01748	-1.35285	0.687061	0.54001	0.000281362	0.800134	0.722202	0.00251868	1.12506	1.19499	1.08222	0.648031	0.00258774	0.363776	0.770322	0.0197506	0.627016	1.16878	1.17446	1.46409	0.262879	0.00714456	0.00202428	0.415594	0.0480095	0.0301981	-1.17691	-1.40347	-1.09013	0.0463626	0.170362	0.139891	0.122071	0.438685	0.287045	-1.14472	-1.64832	-1.59604	0.102124
PCGF1	1.32409	-1.04247	1.09771	3.44643e-06	0.976578	0.184657	1.6543e-05	0.987619	0.285669	1.08673	1.0073	1.09316	0.235202	0.816196	0.683777	0.377974	0.901567	0.808389	-1.15669	-1.2505	-1.10496	0.019422	0.0313782	0.132247	0.0581945	0.108083	0.35821	-1.25701	-1.25963	-1.2079	0.00629787	0.106108	0.173903	0.0238067	0.240547	0.384934	1.21841	-1.05008	1.00417	0.0067809	1	0.458066	0.0267043	1	0.633737	1.53156	1.19956	1.21293	1.37823e-06
PCGF2	-1.61328	-1.4025	-1.17854	1.99637e-12	3.53634e-06	2.34468e-05	4.7434e-11	7.09419e-05	0.000155593	-1.33793	-1.18756	-1.138	2.53304e-08	0.000918016	0.000709719	5.91375e-07	0.0133172	0.00511446	-1.28343	-1.11458	-1.06474	0.00243672	0.0298883	0.433863	0.0113494	0.103894	0.690366	1.04247	1.06548	1.06881	0.266671	0.282934	0.334477	0.420215	0.453825	0.566699	-1.20581	-1.18099	-1.03562	0.0206291	0.0631633	0.167122	0.0652496	0.267139	0.32569	-1.25701	-1.25832	-1.10688	0.00345895
PCGF3	1.04608	-1.1591	-1.34864	0.200525	0.0556798	2.44525e-07	0.294681	0.124577	3.59324e-06	1.00347	-1.17609	-1.09543	0.188235	0.176253	0.0584403	0.320278	0.36235	0.147189	1.24833	1.32317	1.24057	0.0176011	0.0126334	0.0227127	0.0538962	0.0576908	0.130907	1.41912	1.55617	1.35896	0.000527372	0.00343619	0.000765523	0.00364985	0.032302	0.0188857	1.04247	1.01466	-1.23114	0.636464	0.901943	0.000513897	0.781371	0.960613	0.00409865	-1.7593	-1.53368	-1.67307	4.19232e-08
PCGF5	NA	1.40542	1.34537	NA	0.000168423	8.74962e-06	NA	0.00123825	6.83177e-05	NA	1.32547	1.33561	NA	6.66033e-05	6.34732e-06	NA	0.00295142	0.000138791	NA	1.12545	1.17731	NA	0.0364166	0.130273	NA	0.119032	0.35821	NA	-1.17772	-1.13446	NA	0.0168995	0.0461506	NA	0.0770337	0.171866	NA	1.06032	1.0073	NA	0.748579	0.389544	NA	0.88925	0.574449	NA	1.24876	1.14274	NA
PCGF6	NA	-1.38799	-1.18099	NA	0.00946569	0.0411153	NA	0.0305143	0.0848601	NA	1.07438	1.08598	NA	0.492145	0.137537	NA	0.680039	0.276205	NA	-1.02705	1.02385	NA	0.868269	0.878074	NA	0.926966	0.952455	NA	-1.10343	-1.06069	NA	0.627738	0.379736	NA	0.756649	0.607386	NA	-1.49123	-1.28254	NA	0.000349917	0.000544973	NA	0.0129593	0.00428423	NA	-1.35144	-1.20916	NA
PHC1	-2.09943	-1.80375	-1.61105	5.43667e-14	7.54138e-06	1.33938e-07	2.53374e-12	0.000121201	2.21332e-06	-1.93858	-1.71892	-1.4285	1.10554e-11	0.00494767	1.33627e-06	1.47205e-09	0.037095	4.35179e-05	-1.59107	-1.48452	-1.26269	3.31142e-05	0.0128136	0.0205435	0.000382984	0.0581707	0.124066	1.21841	1.15789	1.13131	0.00302387	0.380972	0.0943112	0.0135418	0.550149	0.263882	-1.08298	-1.04935	-1.12779	0.369901	0.303266	0.139885	0.555091	0.595624	0.287045	-1.31951	-1.21504	-1.27589	0.000655509
PHC2	1.11729	1.11419	1.04572	0.00189184	0.198931	0.169892	0.00502138	0.32999	0.267605	1.10957	1.10803	1.0826	0.00149591	0.326534	0.0643207	0.00621072	0.528566	0.158394	1.37554	1.41372	1.13485	6.28291e-06	0.0020471	0.0401895	0.000111417	0.0164118	0.181275	1.23971	1.27589	1.04826	0.00629389	0.0804211	0.334477	0.0238067	0.200313	0.566699	1.00696	1.00556	-1.03526	0.730416	0.980344	0.44855	0.843588	0.992095	0.626419	-1.23114	-1.26883	-1.08523	0.00047292
PHC3	-1.03886	1.03383	1.0203	0.203799	0.322202	0.399447	0.298795	0.468931	0.518716	1.00696	1.10995	1.09924	0.857148	0.0150639	0.0174995	0.914746	0.0758813	0.0589809	1.06807	1.13721	1.19168	0.0164464	0.00886481	0.0166997	0.0511723	0.0447866	0.10952	1.06069	1.02456	1.0841	0.0307684	0.741564	0.527982	0.0826015	0.847189	0.73564	-1.04608	-1.07363	-1.07736	0.59299	0.223054	0.118045	0.748707	0.501702	0.254965	-1.10957	-1.1	-1.16797	0.000897407
PHF1	-1.02811	1.02243	1.00835	0.519131	0.860148	0.818208	0.628203	0.916317	0.874203	1.00696	1.04935	1.07103	0.662026	0.657223	0.25427	0.781135	0.80426	0.425391	1.02811	-1.00139	1.02954	0.281297	0.574488	0.596598	0.439338	0.731767	0.801645	-1.03526	-1.05081	-1.0403	0.101118	0.282934	1	0.204941	0.453825	1	-1.03526	-1.02633	-1.06216	0.832106	0.863036	0.437517	0.907649	0.943603	0.617781	-1	1.02385	-1.02101	0.93486
PHF19	NA	-1.15189	-1.08485	NA	0.169592	0.594767	NA	0.292544	0.693407	NA	-1.77338	-1.23842	NA	0.00222907	0.000622951	NA	0.0227687	0.00462385	NA	-1.04608	1.12857	NA	0.926592	0.196199	NA	0.961682	0.448441	NA	1.69525	1.39765	NA	0.00895699	0.0117333	NA	0.0541064	0.076751	NA	1.53954	1.14155	NA	0.0404263	0.0216909	NA	0.202689	0.0730851	NA	-1.10114	-1.22434	NA
RBBP4	-1.44894	-1.1591	-1.19914	2.9055e-05	0.0357992	0.000453484	0.000115499	0.0882829	0.00192433	1.01045	1.08373	-1.00173	0.634094	0.884452	0.215378	0.758597	0.940466	0.378787	-1.35191	-1.64319	-1.48195	0.00136764	8.98096e-05	0.031045	0.00719748	0.00223445	0.157006	-1.05702	-1.78077	-1.47939	0.328887	0.00264751	0.254458	0.485647	0.0279897	0.482994	-1.04972	-1.25614	-1.19706	0.201817	0.0308235	0.0506781	0.366013	0.174701	0.13874	1.03886	1.41765	1.23585	0.0617015
RBBP7	-1.03886	-1.06363	1.00069	0.263221	0.280994	0.854109	0.368506	0.425613	0.900248	1.09429	-1.03491	1.17324	0.0753346	0.723978	0.103259	0.157917	0.844815	0.224927	1.01748	-1.053	1.08673	0.907933	0.518104	0.932087	0.947584	0.685494	0.974601	-1.07549	-1.01748	-1.0796	0.247811	0.674397	0.316808	0.398204	0.79267	0.548982	-1.13682	-1.02776	-1.17243	0.00113089	0.443327	0.0838628	0.00618724	0.701557	0.19967	-1.05702	-1.0101	-1.08598	0.314366
RING1	-1.18509	-1.04681	-1.12818	2.77857e-05	0.508877	0.0437806	0.00011075	0.648343	0.0894372	-1.17691	-1.1483	-1.10918	0.00015663	0.0591768	0.0540725	0.000925041	0.181223	0.138437	-1.06069	1.09962	1.00173	0.144017	0.671433	0.589801	0.269933	0.801455	0.801645	1.10957	1.26269	1.11111	0.32873	0.0503243	0.716882	0.485647	0.147763	0.85224	1.04247	1.09695	-1.01713	0.912065	0.140628	0.818927	0.952132	0.399101	0.898425	-1.11729	-1.15109	-1.13014	0.131303
RNF2	-1.14472	-1.39088	-1.20205	9.07989e-06	0.00144417	0.0503482	4.01893e-05	0.00685902	0.100527	-1.09051	-1.11922	-1.13485	0.00817484	0.512386	0.39612	0.0257583	0.701056	0.574118	-1.14076	-1.33099	-1.25614	0.00214992	0.00350795	0.0950095	0.0103175	0.0242474	0.297837	-1.04608	-1.18921	-1.10688	0.200053	0.0478498	0.254458	0.341684	0.147763	0.482994	-1.04972	-1.24272	-1.05922	0.12855	0.028929	0.28301	0.263816	0.171952	0.46513	-1.00347	-1.045	1.045	0.830697
RYBP	1.04608	1.13288	-1.13642	0.859532	0.11363	0.25866	0.904274	0.215938	0.371879	1.01045	1.13171	1.04247	0.847084	0.363544	0.715192	0.908295	0.570237	0.831952	1.22264	1.42603	1.15269	0.0267238	0.0027292	0.204222	0.0749562	0.0201734	0.461677	1.20999	1.26007	1.10573	0.151797	0.106108	0.403658	0.278428	0.240547	0.628603	-1.04247	1.00104	-1.18468	0.320322	0.860482	0.372375	0.50343	0.943603	0.559138	-1.26138	-1.25876	-1.30994	0.00924749
SCMH1	1.03168	1.10267	1.01572	0.19613	0.449792	0.442279	0.289127	0.594891	0.557828	1.04247	-1.12545	1.05885	0.604082	0.326534	0.587064	0.73436	0.528566	0.733798	1.17691	1.18345	1.01291	0.00190692	0.174526	0.347645	0.0094067	0.345291	0.612532	1.12896	1.33191	-1.04536	0.0245345	0.0930896	0.535484	0.0691802	0.219062	0.735676	-1.01045	1.241	-1.04247	0.67477	0.0877499	0.987404	0.808073	0.315284	0.994944	-1.14076	-1.07326	1.00278	0.0282217
SIRT1	-1.44393	-1.39765	-1.29729	1.35235e-05	0.000161497	4.16655e-05	5.76529e-05	0.00120929	0.000253517	1.09809	1.22306	1.14711	0.139283	0.135372	0.0279579	0.25486	0.303985	0.0845168	-1.01748	-1.00556	1.01255	0.836053	0.726106	0.848274	0.902028	0.838401	0.941016	-1.11729	-1.22987	-1.13288	0.219699	0.140237	0.459362	0.36475	0.286786	0.676044	-1.58557	-1.70941	-1.48813	1.88223e-06	8.67681e-05	2.33394e-07	3.2058e-05	0.00601434	9.92288e-06	-1.41912	-1.38992	-1.31358	0.00282518
SUZ12	-1.38511	-1.24143	-1.4575	9.65235e-10	0.02566	1.15992e-07	1.00901e-08	0.0680423	1.98363e-06	-1.30586	-1.20748	-1.26313	5.55607e-06	0.031114	7.1579e-06	5.40052e-05	0.119969	0.000152525	1.04608	1.22349	-1.0629	0.737801	0.0483704	0.638653	0.835831	0.14477	0.832265	1.36604	1.47734	1.18838	0.0019979	9.27865e-05	0.00330519	0.00985147	0.00650747	0.0395786	-1.06069	-1.02811	-1.15389	0.13202	0.979968	0.039361	0.269165	0.992095	0.115078	-1.44894	-1.51887	-1.37126	4.75314e-05
Note:	MES	Mesenchymal
	PN	Proneural
	CL	Classical
	NL	Neural
	FDR	False discovery rate
[truncated: 5 more columns]
